# Supplementary material for: APOBEC3B-Mediated Cytidine Deamination Is Required for Estrogen Receptor Action in Breast Cancer
Source: Cell Rep. 2015 Sep 24;13(1):108–21. doi: 10.1016/j.celrep.2015.08.066 (PMC4597099; doi:10.1016/j.celrep.2015.08.066)
Supplement: Table S1. DNA Motif Enrichment Analysis, related to Figures 2 and 4 [file mmc2.xlsx]

## Sheet: A3B (2)
APOBEC3B Estrogen Treated
ID	Transcription Factor	Occurences	Cutoff	Z-score	p-value	Position
M01801	ERalpha,Esr1	2613	5.3805	-31.429	4.04229e-29	-0.1346
MA0258	ESR2	2262	7.3171	-30.9142	4.04229e-29	-0.1425
MA0112	ESR1	2212	7.4111	-30.2426	4.04229e-29	-0.1412
M00191	ER,EREG,ESR1	2718	5.7779	-30.0845	4.04229e-29	-0.1267
M00959	ER,EREG,ESR1	3596	5.2571	-28.4458	4.04229e-29	-0.1046
M01268	NR1H4,Nr1h4	4012	4.8155	-26.4355	4.04229e-29	-0.0926
MA0066	PPARG	2874	1.2179	-24.3357	4.04229e-29	-0.1014
M01270	PPARG	3680	5.3652	-24.144	4.04229e-29	-0.089
M00515	PPARG::RXRA,Pparg::Rxra	3365	-5.4472	-22.156	4.04229e-29	-0.0861
M01724	TERALPHA	4052	4.1486	-22.0337	4.04229e-29	-0.078
MA0071	RORA_1	3448	3.6566	-20.3232	4.04229e-29	-0.0787
M01152	NR1I2::RXRA	3417	4.5108	-20.0013	4.04229e-29	-0.0779
MA0160	NR4A2	3652	4.5764	-19.5656	4.04229e-29	-0.0739
M00156	RORA	3853	2.3351	-18.7362	4.04229e-29	-0.0692
M01032	HNF4,HNF4A	4496	4.1131	-18.4615	4.04229e-29	-0.0632
M01282	PPARA,Ppara	2927	5.6404	-17.4847	4.04229e-29	-0.0747
M00239	v-ErbA	3486	1.3801	-17.1815	4.04229e-29	-0.0674
M01153	NR1I2	2216	6.4273	-17.071	4.04229e-29	-0.0841
M01033	HNF4,HNF4A	4943	3.541	-16.9589	4.04229e-29	-0.056
M01589	ESRRB,Esrrb	4357	1.7456	-16.9582	4.04229e-29	-0.0596
MA0141	Esrrb	3658	3.2018	-16.6741	4.04229e-29	-0.0641
M00801	CREB,CREB1	4093	4.0678	-16.5538	4.04229e-29	-0.0602
M01722	RORB	4369	0.3422	-16.148	4.04229e-29	-0.057
M00511	ESRRA	3976	3.1681	-15.769	4.04229e-29	-0.0586
M00819	Knox3	4488	3.0179	-15.6736	4.04229e-29	-0.0548
M00963	T3R	2826	5.5105	-15.3178	4.04229e-29	-0.0677
M00481	AR	2300	2.5505	-14.9427	4.04229e-29	-0.0735
M01138	RORA,Rora	3191	3.022	-14.9321	4.04229e-29	-0.0623
M00039	CREB,CREB1	3034	1.806	-13.8082	4.04229e-29	-0.0598
M00483	ATF6	3177	1.5027	-13.4529	4.04229e-29	-0.0571
M01201	AR	3068	1.7878	-13.452	4.04229e-29	-0.0581
M01615	CST6	3789	1.2619	-13.2877	4.04229e-29	-0.0518
M00727	SF1	2242	4.79	-13.0962	4.04229e-29	-0.0665
M00285	TCF11,NFE2L1	2938	4.5748	-12.9305	4.04229e-29	-0.0575
MA0072	RORA_2	4384	-1.7693	-12.4716	4.04229e-29	-0.0456
M00358	bZIP911	4582	-4.312	-12.4304	4.04229e-29	-0.0445
M00017	PLAU	4303	0.87	-12.3453	4.04229e-29	-0.0457
M01228	C-MAF	4568	4.0614	-12.3255	4.04229e-29	-0.0443
M00157	RORA	3406	-0.065	-11.9563	4.04229e-29	-0.05
M00178	CREB,CREB1	3961	1.2556	-11.9018	4.04229e-29	-0.0462
M00526	NR6A1,Nr6a1	3110	-1.5995	-11.8703	4.04229e-29	-0.052
M00961	VDR,Vdr	3339	4.127	-11.7918	4.04229e-29	-0.0499
M00179	ATF2,Atf2	3380	0.4509	-11.4613	4.04229e-29	-0.0484
M01217	NR4A1,Nr4a1	3761	3.4041	-11.388	4.04229e-29	-0.0457
M01227	MAFB	2226	5.2968	-11.2154	1.7124e-29	-0.0586
M00917	CREB,CREB1	4836	0.8069	-11.1255	4.7152e-29	-0.0395
M01186	STF1	3225	0.9892	-10.7449	3.1312e-27	-0.047
M01187	STF1	4857	-2.4364	-10.582	1.8064e-26	-0.0378
M00735	ZAP1	4794	-0.0731	-10.5135	3.7423e-26	-0.0379
M00936	HBP-1a	4252	0.3734	-10.4963	4.493e-26	-0.0402
M01725	NR2C2,Nr2c2	3988	2.216	-10.4517	7.1938e-26	-0.0413
M00041	ATF2::JUN,Atf2::Jun	4218	-0.1919	-10.4045	1.183e-25	-0.04
MA0018	CREB1	4122	2.5256	-10.242	6.4288e-25	-0.04
M00177	CREB,CREB1	4035	1.2757	-10.1408	1.8198e-24	-0.0401
M00172	AP-1,FOS,FOSB,JUN,JUNB,JUND	4113	3.2524	-10.1257	2.1251e-24	-0.0397
M01740	WRKY11	4537	1.5817	-10.0444	4.8636e-24	-0.0375
M01132	SF1	3638	3.7559	-9.9692	1.04e-23	-0.0416
M00946	TGA1b	4970	-3.8318	-9.931	1.5252e-23	-0.0355
M01248	NR0B1,Nr0b1	4399	2.8034	-9.8287	4.237e-23	-0.0374
MA0067	Pax2	4296	3.3023	-9.7634	8.0825e-23	-0.0377
M00356	bZIP910	3385	-2.8205	-9.5589	5.9521e-22	-0.0417
MA0159	RXR,RAR_DR5	3356	1.9233	-9.5505	6.4514e-22	-0.0419
M00964	NR1I2,Nr1h3,Nr1h2	3324	3.9274	-9.3783	3.3536e-21	-0.0415
M01763	MEIS2,Meis2	4391	3.1652	-9.2279	1.3794e-20	-0.0356
M00944	CPRF-3	4810	-1.3637	-9.2172	1.5243e-20	-0.034
M00979	PAX6,Pax6	4310	-0.6289	-9.105	4.3117e-20	-0.0356
M00375	TGA1b	4753	-1.0354	-9.028	8.7451e-20	-0.0336
M00370	CPRF-3	4881	-1.6323	-8.9388	1.9666e-19	-0.0329
M00357	bZIP910	4595	-2.8196	-8.519	8.0446e-18	-0.0327
M00192	GR,NR3C1	4434	2.8702	-8.4787	1.1384e-17	-0.0332
M00925	JUNB	4768	2.5894	-8.2104	1.1022e-16	-0.0312
M00981	CREB1,Creb1	4972	-0.2878	-8.2075	1.1288e-16	-0.0305
M00924	AP-1,FOS,FOSB,JUN,JUNB,JUND	4992	0.7122	-8.1976	1.226e-16	-0.0304
M00694	E4F1,E4f1	2605	1.0448	-8.1042	2.6545e-16	-0.0418
M00953	AR	1921	0.3754	-7.9908	6.7025e-16	-0.0481
M01269	NURR1,NR4A2	4747	2.4123	-7.9237	1.1524e-15	-0.0304
M01672	ASH1	3373	2.8357	-7.8925	1.4814e-15	-0.036
M00513	ATF3	4985	-3.2734	-7.8612	1.902e-15	-0.0295
M00763	PPARA	3914	3.4057	-7.7714	3.8814e-15	-0.033
M01758	Rxrg	2952	-1.2853	-7.7091	6.3366e-15	-0.0378
M00376	TGA1a	4970	-1.3321	-7.6676	8.7627e-15	-0.029
M00182	GBP	4703	0.036	-7.6542	9.7244e-15	-0.0297
M00173	AP-1,FOS,FOSB,JUN,JUNB,JUND	4401	2.3552	-7.4802	3.7101e-14	-0.0302
M01036	COUPTF	4687	1.3844	-7.475	3.861e-14	-0.0293
MA0113	NR3C1	3430	1.1023	-7.389	7.3949e-14	-0.0339
M01198	Nr1h2::Rxra	3697	-4.6886	-7.3397	1.0705e-13	-0.0325
M00441	GBF	4992	-5.9602	-7.2354	2.3209e-13	-0.0277
M00926	AP-1,FOS,FOSB,JUN,JUNB,JUND	4499	3.1352	-7.0643	8.074e-13	-0.0286
M00796	USF1,Usf1	4897	1.2945	-7.0153	1.1475e-12	-0.0273
M00361	CDC5	4914	-0.4874	-6.8122	4.8067e-12	-0.0267
M00369	TAF-1	4967	-1.7806	-6.8074	4.9695e-12	-0.0265
M00174	AP-1,FOS,FOSB,JUN,JUNB,JUND	4712	2.5155	-6.7531	7.2381e-12	-0.027
M00338	PLAU	4293	-0.5743	-6.6377	1.5933e-11	-0.028
M01770	XBP1	4584	-0.3659	-6.5601	2.689e-11	-0.0268
M00765	PITX2,Nr2f2	4733	-1.5864	-6.5569	2.7477e-11	-0.0264
M00945	CPRF-2	4982	-2.0153	-6.4963	4.1158e-11	-0.0256
M00943	TAF-1	4926	0.4065	-6.4826	4.5091e-11	-0.0257
M00036	v-Jun	3525	-3.3848	-6.4308	6.3464e-11	-0.0302
M01782	TR4,NR2C2	4648	-5.3415	-6.4143	7.0731e-11	-0.0262
M00304	Dde box	3966	3.2308	-6.4111	7.223e-11	-0.0284
M00113	CREB,CREB1	4607	0.7608	-6.2625	1.8945e-10	-0.0259
M00762	PPARA	3888	3.5912	-6.2602	1.9226e-10	-0.0282
M00528	PPAR,PPARA	3135	1.6015	-6.2356	2.2496e-10	-0.0313
MA0150	NFE2L2	4969	-1.6582	-6.2246	2.4142e-10	-0.0248
M01142	NR5A2	4785	1.2758	-6.2106	2.6396e-10	-0.0252
M00372	Opaque-2	4834	-1.1791	-6.1657	3.5089e-10	-0.025
M00359	bZIP911	2002	-2.0212	-6.1533	3.7951e-10	-0.0388
M00307	REB1	4716	-0.046	-5.9756	1.146e-09	-0.0247
M00251	XBP-1,XBP1	4508	-0.6677	-5.9553	1.2982e-09	-0.0252
M00367	HBP-1a	4647	-0.8526	-5.9219	1.5916e-09	-0.0248
M01596	GLI3,Gli3	4587	0.6364	-5.8275	2.8138e-09	-0.0246
M00371	CPRF-2	4921	-1.6129	-5.7148	5.4912e-09	-0.0235
M00956	AR	4645	-3.3631	-5.6934	6.2282e-09	-0.0241
M00514	ATF4,Atf4	4046	0.7156	-5.6869	6.4691e-09	-0.0258
M00730	HAC1	4955	-3.1359	-5.6495	8.0442e-09	-0.0232
M00374	Opaque-2	4133	-1.3929	-5.6286	9.082e-09	-0.0253
M01561	GAL4	4302	-2.7595	-5.5671	1.2952e-08	-0.0246
M01760	RFX3 dimer	3652	0.4065	-5.5211	1.684e-08	-0.0266
M01161	ASR-1	2053	5.0754	-5.5034	1.8625e-08	-0.0354
M01645	TOS8	2064	4.6175	-5.4819	2.1041e-08	-0.0352
M00697	HBP-1b	2306	1.4895	-5.4013	3.3085e-08	-0.0329
M00188	AP-1,FOS,FOSB,JUN,JUNB,JUND	4370	2.521	-5.3129	5.3938e-08	-0.0237
M01736	REB1	2707	2.4746	-5.3127	5.3996e-08	-0.03
M00700	ROM	4672	-1.7339	-5.2605	7.1825e-08	-0.0227
M00205	NR3C1,Nr3c1	1610	2.8238	-5.2598	7.211e-08	-0.0387
M00366	EmBP-1	4420	0.2234	-5.2222	8.8398e-08	-0.0232
M00419	MEIS1	4983	0.1562	-5.1732	1.1508e-07	-0.0217
M01600	atf1:pcr1	1866	-0.1824	-5.1538	1.2766e-07	-0.0354
M00660	RITA-1	4991	-1.8056	-5.0804	1.8828e-07	-0.0215
M00319	MEF-3	3752	-0.8381	-4.9307	4.0961e-07	-0.0243
M01374	six4,SIX4	4613	-0.3432	-4.8353	6.6477e-07	-0.0216
M01586	TGA2	4886	-6.0291	-4.8175	7.2693e-07	-0.0209
M00327	PAX3,Pax3	2475	2.7121	-4.7526	1.0042e-06	-0.0291
M00916	CREB,CREB1	4381	1.3051	-4.7511	1.0116e-06	-0.0219
M00691	ATF1	1939	2.5149	-4.7184	1.1888e-06	-0.0328
MA0115	NR1H2,RXRA	4768	-6.8388	-4.6426	1.7199e-06	-0.0207
M01488	MEIS2,Meis2	2111	2.1415	-4.5353	2.8755e-06	-0.0306
M00767	NR1H4,Nr1h4	3481	-1.2182	-4.503	3.3497e-06	-0.0237
M00646	ITGAL	3128	3.8551	-4.4677	3.9531e-06	-0.0249
M01554	BAS1	2419	1.9309	-4.4583	4.1316e-06	-0.0283
M01031	HNF4,HNF4A	3496	3.2259	-4.4296	4.7197e-06	-0.0234
M00512	PPARG,Pparg	4897	-6.8063	-4.395	5.5393e-06	-0.0197
M01459	PREP1,PKNOX1	3824	0.0489	-4.3804	5.9239e-06	-0.0222
MA0074	RXRA,VDR	3571	-2.2853	-4.285	9.1366e-06	-0.0227
M00442	ABF	4998	-6.5329	-4.2721	9.6833e-06	-0.0191
MA0017	NR2F1	3750	1.0968	-4.2532	1.0535e-05	-0.022
M01598	Zbed6	1083	5.7571	-4.2495	1.0715e-05	-0.0409
M00733	SMAD4,Smad4	3461	2.0233	-4.2483	1.0772e-05	-0.0229
M00069	YY1	3581	0.8986	-4.2474	1.0815e-05	-0.0225
M00158	HNF4A,Hnf4a	3750	1.0968	-4.1707	1.5186e-05	-0.0217
M01202	VDR	4415	-3.6379	-4.1544	1.631e-05	-0.02
M01673	ARG RI	4585	1.9606	-4.153	1.6405e-05	-0.0196
M00306	LEU3	4330	-4.6289	-4.1266	1.8412e-05	-0.0201
M00684	XPF-1	749	6.391	-4.0075	3.0688e-05	-0.0474
M01419	MEIS1,Meis1	2112	1.8917	-3.9602	3.7443e-05	-0.028
M00272	p53,TP53	4710	1.7206	-3.9553	3.8227e-05	-0.0188
M00401	ABF1	756	-0.986	-3.8686	5.4737e-05	-0.0462
M00711	Zta	1853	4.6343	-3.8623	5.6168e-05	-0.0295
M00955	GR,NR3C1	4018	-0.1868	-3.7369	9.3159e-05	-0.0196
M01395	MEIS3P1	2813	2.0309	-3.7216	9.8974e-05	-0.0234
M00034	p53,TP53	2811	-6.893	-3.7002	0.0001077	-0.0233
M00035	v-Maf	4596	0.4738	-3.698	0.00010866	-0.0182
M00954	PR,PGR,PRH2,TMEM37	4907	-2.8348	-3.6481	0.0001321	-0.0175
M01721	PURA	4396	4.3403	-3.5911	0.00016463	-0.0183
M00501	ANT	4925	-3.6063	-3.5786	0.0001727	-0.0172
MA0065	PPARG,RXRA	3916	3.2101	-3.5785	0.00017276	-0.0193
M00187	USF1,Usf1	4919	0.6026	-3.5584	0.00018659	-0.0172
M00495	BACH1,Bach1	3276	0.0655	-3.5053	0.00022805	-0.0209
M01702	GLI1	1861	2.5088	-3.4637	0.00026638	-0.0275
M01652	p53,TP53	2683	2.5504	-3.4246	0.0003079	-0.0228
M01785	TBF1	2710	3.3197	-3.4026	0.00033376	-0.0226
M01411	PKNOX2	4931	-1.9921	-3.3886	0.00035127	-0.0167
M01675	ZAP1	2443	-2.1289	-3.3373	0.00042292	-0.0235
M00450	Zic3	4332	3.2914	-3.2242	0.00063154	-0.0173
M01253	Cnot3	4911	-4.1752	-3.2177	0.00064606	-0.0162
M00073	deltaEF1,ZEB1	4752	1.851	-3.1313	0.00087016	-0.0162
M00766	Nr1h3,Nr1h2	4266	-3.3229	-3.1009	0.00096479	-0.017
M01559	Rpn4	3604	-0.5755	-3.0927	0.00099174	-0.0185

## Sheet: H2AX (3)
gH2AX Estrogen Treated
ID	Transcription Factor	Occurences	cutoff	Z-score	p-value	Position
MC00295	Esr1	807	3.554	-45.076	4.04229e-29	-0.351
MC00335	ESR1	810	4.316	-43.934	4.04229e-29	-0.342
MC00333	ESR2	746	5.281	-40.958	4.04229e-29	-0.333
M01268	NR1H4	962	4.552	-26.536	4.04229e-29	-0.194
hPDI020	ZNF655	681	6.473	-24.294	4.04229e-29	-0.214
MC00186	Nr1d2	633	5.332	-23.438	4.04229e-29	-0.215
M01722	RORB	415	5.109	-20.205	4.04229e-29	-0.233
MC00471	Rxra	898	3.675	-19.505	4.04229e-29	-0.152
M01589	ESRRB	899	2.554	-18.217	4.04229e-29	-0.143
MA0160	NR4A2	577	6.043	-17.885	4.04229e-29	-0.176
UP00009	Nr2f2	792	3.786	-15.782	4.04229e-29	-0.134
MC00280	NR4A1	966	3.86	-13.65	4.04229e-29	-0.107
M01138	RORA	753	3.952	-13.225	4.04229e-29	-0.118
MC00476	Rarg	688	3.81	-13.193	4.04229e-29	-0.123
UP00079	ESRRA	878	2.922	-11.981	4.04229e-29	-0.1
M01248	NR0B1	988	2.412	-11.569	4.04229e-29	-0.092
hPDI075	THRA	724	6.113	-11.109	7.38542e-29	-0.104
M01725	NR2C2	953	2.466	-10.609	1.77831e-28	-0.087
MC00352	Nr5a2	733	4.264	-10.34	2.89899e-28	-0.097
MC00468	AR	850	3.081	-9.937	6.17231e-28	-0.087
M00526	NR6A1	708	0.301	-9.864	7.09942e-28	-0.095
M01132	SF1	526	5.926	-9.812	7.85162e-28	-0.11
hPDI182	ZNF71	945	3.377	-9.573	1.25044e-27	-0.08
MC00021	FOSL1	673	3.684	-8.718	7.27026e-27	-0.088
MC00339	NFE2L2	394	4.133	-8.015	3.48928e-26	-0.108
M00483	ATF6	996	-0.818	-7.971	3.86415e-26	-0.067
M00979	PAX6	715	2.341	-7.914	4.41219e-26	-0.079
MC00465	NR3C1	967	1.568	-7.852	5.10121e-26	-0.067
M00041	ATF2::JUN	707	2.856	-7.72	6.97727e-26	-0.078
MC00396	Nr3c1	737	2.983	-7.367	1.65384e-25	-0.073
hPDI045	ZNF695	583	6.054	-7.004	4.17119e-25	-0.079
MC00252	Rara	907	2.219	-6.971	4.55424e-25	-0.063
MS00005	RXRG	866	-1.017	-6.861	6.08195e-25	-0.064
MC00351	FOSL1	217	6.012	-5.603	2.2891e-23	-0.11
MC00371	JUNB	153	7.038	-5.569	2.54499e-23	-0.13
M00179	ATF2	853	0.993	-5.559	2.62867e-23	-0.055
MC00456	JUND	219	6.552	-5.519	2.98114e-23	-0.108
M00647	NR1H3	965	-3.386	-5.422	4.07202e-23	-0.051
MC00170	PGR	910	3.334	-5.377	4.70301e-23	-0.052
MC00321	JUN	319	5.755	-4.925	2.15516e-22	-0.083
M00964	NR1I2	927	4.066	-4.919	2.20166e-22	-0.049
M00694	E4F1	576	2.89	-4.297	2.1547e-21	-0.056
MC00134	Ppara	962	2.978	-4.209	3.04518e-21	-0.043
UP00020	ATF1	942	-0.222	-4.091	4.86278e-21	-0.042
MC00412	VDR	260	5.962	-4.064	5.41101e-21	-0.08
M01650	NR2E3	237	4.772	-3.896	1.07775e-20	-0.081
M00495	BACH1	434	3.958	-3.83	1.41944e-20	-0.06
M00490	BACH2	903	2.77	-3.388	9.87351e-20	-0.038
MC00330	FOS	205	6.06	-3.367	1.09169e-19	-0.079
MC00130	Pparg	982	2.37	-3.334	1.27193e-19	-0.037
M00514	ATF4	703	3.161	-3.277	1.65174e-19	-0.043
UP00122	TGIF1	522	3.793	-3.233	2.03637e-19	-0.049
M00037	NFE2	341	5.32	-4.965	1.87692e-22	-0.08
hPDI175	ID2	453	6.282	-7.269	2.11796e-25	-0.093
UP00045	MAFB	980	0.669	-3.671	2.79663e-20	-0.039
MA0067	PAX2	811	4.828	-7.076	3.46357e-25	-0.068
MC00473	ATF3	982	0.754	-4.797	3.37744e-22	-0.046
MC00104	Foxa1	463	6.302	-6.303	2.81918e-24	-0.082
MC00105	Foxa2	446	6.612	-6.039	6.05322e-24	-0.081
MS00010	FOXJ3	569	5.656	-5.788	1.28938e-23	-0.07
MC00250	Nkx3-1	641	5.97	-5.501	3.15339e-23	-0.063
MC00416	Rbfox2	882	3.279	-5.353	5.08876e-23	-0.053
MC00217	FOXA2	606	5.169	-5.342	5.27238e-23	-0.064
MC00311	FOXA1	302	6.935	-5.297	6.10962e-23	-0.089
MC00501	FOXP1	322	7.008	-4.955	1.94208e-22	-0.082
MA0157	FOXO3	66	8.882	-3.685	2.63579e-20	-0.146
MA0030	FOXF2	436	5.203	-3.64	3.20089e-20	-0.057
MA0031	FOXD1	431	6.345	-3.191	2.48144e-19	-0.053
MC00051	TFAP2A	400	5.099	-6.206	3.71833e-24	-0.088
MC00374	TFAP2C	603	3.9	-6.079	5.39147e-24	-0.07
UP00010	Tcfap2b	364	4.963	-6.019	6.42876e-24	-0.09
UP00028	Tcfap2e	534	3.908	-5.691	1.73579e-23	-0.071
UP00087	Tcfap2c	545	4.177	-4.807	3.26035e-22	-0.062
UP00005	Tcfap2a	375	5.274	-3.606	3.71793e-20	-0.061
M01728	NR2F6	936	2.99	-3.335	1.26131e-19	-0.037
hPDI176	ZNF671	980	2.407	-5.729	1.54342e-23	-0.053
hPDI163	TGIF2LX	940	2.724	-4.984	1.75217e-22	-0.049
MC00392	SMAD4	38	8.458	-4.078	5.11304e-21	-0.205
MC00223	SMAD2/3	46	8.256	-3.647	3.10331e-20	-0.172
MC00475	Nfic	353	6.112	-3.635	3.26928e-20	-0.064
MC00356	Tbx21	209	6.988	-5.38	4.65621e-23	-0.109
MC00349	Jun	263	6.763	-4.787	3.50268e-22	-0.089
M00983	MAF	676	5.195	-4.507	9.73123e-22	-0.053
MC00022	FOSL2	222	5.503	-4.222	2.88837e-21	-0.089
hPDI180	NFIB	499	5.8	-4.948	1.98878e-22	-0.066
hPDI069	ZNF131	74	6.941	-3.32	1.35516e-19	-0.128
M01241	GTF2IRD1	967	0.285	-4.566	7.81977e-22	-0.045
MC00377	Trp53	864	0.639	-4.148	3.86737e-21	-0.045
TP53	Loop-Sheet-Helix Family (bHSH)	1.225	-4.114	108.5	1.21202e-09	-0.048
MA0145	Tcfcp2l1	329	5.633	-3.652	3.03669e-20	-0.066
M00624	DBP	352	6.385	-3.863	1.23442e-20	-0.066
MC00119	GATA3	505	5.116	-3.703	2.43368e-20	-0.054
M01709	MAFA	643	5.167	-3.462	7.06678e-20	-0.046
M01721	PURA|Maz	653	5.036	-3.117	3.54368e-19	-0.043
